# Supplementary material for: Molecular Characterization of Candida auris Isolates at a Major Tertiary Care Center in Lebanon
Source: Front Microbiol. 2022 Jan 25;12:770635. doi: 10.3389/fmicb.2021.770635 (PMC8822126; doi:10.3389/fmicb.2021.770635)
Supplement: Supplementary Table 1 — Candida auris isolates accession numbers. [file Table_1.XLSX]

## Sheet: Sheet1
Isolate	Bioproject	Annotated	Accession numbers
CA1LBN	PRJNA736600	No	CP077052-CP077058
CA2LBN	PRJNA736600	No	CP077045-CP077051
CA3LBN	PRJNA736216	Yes	CP076661-CP076667
CA4LBN	PRJNA736600	No	CP077038-CP077044
CA5LBN	PRJNA736600	No	CP077031-CP077037
CA6LBN	PRJNA736600	No	CP077024-CP077030
CA7LBN	PRJNA736600	Yes	CP076749-CP076755
CA8LBN	PRJNA736600	No	CP077017-CP077023
CA9LBN	PRJNA736600	No	CP077010-CP077016
CA10LBN	PRJNA736600	No	CP077003-CP077009
CA11LBN	PRJNA736600	No	CP076996-CP077002
CA12LBN	PRJNA736600	No	CP076989-CP076995
CA13LBN	PRJNA736600	No	CP076982-CP076988
CA14LBN	PRJNA736600	No	CP076975-CP076981
CA15LBN	PRJNA736600	No	CP076968-CP076974
CA16LBN	PRJNA736600	No	CP076961-CP076967
CA17LBN	PRJNA736600	No	CP076954-CP076960
CA18LBN	PRJNA736600	No	CP076947-CP076953
CA19LBN	PRJNA736600	No	CP076940-CP076946
CA20LBN	PRJNA736600	No	CP076933-CP076939
CA21LBN	PRJNA736600	No	CP076926-CP076932
CA22LBN	PRJNA736600	No	CP076919-CP076925
CA23LBN	PRJNA736600	No	CP076912-CP076918
CA24LBN	PRJNA736600	No	CP076905-CP076911
CA25LBN	PRJNA736600	No	CP076898-CP076904
CA26LBN	PRJNA736600	No	CP076891-CP076897
CA27LBN	PRJNA736600	No	CP076884-CP076890
CA28LBN	PRJNA736600	No	CP076877-CP076883
CA29LBN	PRJNA736600	No	CP076870-CP076876
