# Supplementary material for: Molecular Characterization of Candida auris Isolates at a Major Tertiary Care Center in Lebanon
Source: Front Microbiol. 2022 Jan 25;12:770635. doi: 10.3389/fmicb.2021.770635 (PMC8822126; doi:10.3389/fmicb.2021.770635)
Supplement: Supplementary Table 2 — The number and location of SNPs among Candida auris isolates. [file Table_2.XLSX]

## Sheet: Sheet1
Isolate ID	Total number of SNPs	Chromosome number	Position	Reference	Substitute	Amino acid position	Effect	Gene	Product	FUNCTION
CA1LBN	1	Chromosome 3	217284	A	G	188/351	missense_variant c.562A>G p.Lys188Glu	THR1	Trihydroxynaphthalene reductase	part of Amino-acid biosynthesis.
CA2LBN	1	Chromosome 3	217284	A	G	188/351	missense_variant c.562A>G p.Lys188Glu	THR1	Trihydroxynaphthalene reductase	part of Amino-acid biosynthesis.
CA4LBN	5	Chromosome 2	1324208	A	G	1559/2123	missense_variant c.4675A>G p.Lys1559Glu	GLT1	glutamate synthase [NADH]	part of Amino-acid biosynthesis.
		Chromosome 3	217284	A	G	188/351	missense_variant c.562A>G p.Lys188Glu	THR1	Trihydroxynaphthalene reductase	part of Amino-acid biosynthesis.
		Chromosome 4	604901	A	G	124/322	missense_variant c.371A>G p.Asn124Ser		hypothetical protein
		Chromosome 1	3220809	A	T
		Chromosome 1	3220809	A	T
CA5LBN	2	Chromosome 3	217284	A	G	188/351	missense_variant c.562A>G p.Lys188Glu	THR1	Trihydroxynaphthalene reductase	part of Amino-acid biosynthesis.
		Chromosome 4	533755	C	A
CA6LBN	2	Chromosome 3	217284	A	G	188/351	missense_variant c.562A>G p.Lys188Glu	THR1	Trihydroxynaphthalene reductase	part of Amino-acid biosynthesis.
		Chromosome 7	212760	G	T	380/433	missense_variant c.1138G>T p.Gly380Cys	SUP45	Polypeptide release factor (eRF1) in translation termination	termination of nascent peptide synthesis
CA8LBN	1	Chromosome 3	217284	A	G	188/351	missense_variant c.562A>G p.Lys188Glu	THR1	Trihydroxynaphthalene reductase	part of Amino-acid biosynthesis.
CA9LBN	5	Chromosome 1	3804799	T	A	69/810	missense_variant c.206T>A p.Ile69Asn	ACO2	aconitate hydratase	Part of lysine biosynthesis.
		Chromosome 3	217284	A	G	188/351	missense_variant c.562A>G p.Lys188Glu	THR1	Trihydroxynaphthalene reductase	part of Amino-acid biosynthesis.
		Chromosome 1	508975	T	G
		Chromosome 3	1695409	G	A
		Chromosome 6	838816	A	G
CA10LBN	2	Chromosome 3	217284	A	G	188/351	missense_variant c.562A>G p.Lys188Glu	THR1	Trihydroxynaphthalene reductase	part of Amino-acid biosynthesis.
		Chromosome 5	913824	G	C	952/1054	synonymous_variant c.2856C>G p.Gly952Gly		hypothetical protein
CA11LBN	3	Chromosome 3	217284	A	G	188/351	missense_variant c.562A>G p.Lys188Glu	THR1	Trihydroxynaphthalene reductase	part of Amino-acid biosynthesis.
		Chromosome 5	913824	G	C	952/1054	synonymous_variant c.2856C>G p.Gly952Gly		hypothetical protein
		Chromosome 1	912241	T	C
CA12LBN	6	Chromosome 3	217284	A	G	188/351	missense_variant c.562A>G p.Lys188Glu	THR1	Trihydroxynaphthalene reductase	part of Amino-acid biosynthesis.
		Chromosome 4	334795	G	A	42/750	missense_variant c.124C>T p.Pro42Ser		hypothetical protein
		Chromosome 5	812662	A	G	861/868	missense_variant c.2582A>G p.Asn861Ser		..
		Chromosome 5	913824	G	C	952/1054	synonymous_variant c.2856C>G p.Gly952Gly		hypothetical protein
		Chromosome 1	912241	T	C
		Chromosome 4	1015590	T	A
CA13LBN	5	Chromosome 3	217284	A	G	188/351	missense_variant c.562A>G p.Lys188Glu	THR1	Trihydroxynaphthalene reductase	part of Amino-acid biosynthesis.
		Chromosome 2	770342	C	T	1886/1886	missense_variant c.5657G>A p.Arg1886Gln		hypothetical protein
		Chromosome 3	1296870	C	T	22/481	missense_variant c.64C>T p.Arg22Cys		hypothetical protein
		Chromosome 1	2214145	C	A
		Chromosome 3	1622586	G	A
CA14LBN	4	Chromosome 3	217284	A	G	188/351	missense_variant c.562A>G p.Lys188Glu	THR1	Trihydroxynaphthalene reductase	part of Amino-acid biosynthesis.
		Chromosome 5	112742	G	A
		Chromosome 5	542682	T	A
		Chromosome 7	763326	G	A
CA15LBN	3	Chromosome 3	217284	A	G	188/351	missense_variant c.562A>G p.Lys188Glu	THR1	Trihydroxynaphthalene reductase	part of Amino-acid biosynthesis.
		Chromosome 5	112742	G	A
		Chromosome 5	542682	T	A
CA16LBN	3	Chromosome 3	217284	A	G	188/351	missense_variant c.562A>G p.Lys188Glu	THR1	Trihydroxynaphthalene reductase	part of Amino-acid biosynthesis.
		Chromosome 2	2231813	G	T	234/320	missense_variant c.700C>A p.Gln234Lys		hypothetical protein
		Chromosome 1	1197692	T	A
CA17LBN	2	Chromosome 2	275372	G	T	463/507	missense_variant c.1387G>T p.Asp463Tyr		hypothetical protein
		Chromosome 3	217284	A	G	188/351	missense_variant c.562A>G p.Lys188Glu	THR1	Trihydroxynaphthalene reductase	part of Amino-acid biosynthesis.
CA18LBN	5	Chromosome 2	275372	G	T	463/507	missense_variant c.1387G>T p.Asp463Tyr		hypothetical protein
		Chromosome 3	217284	A	G	188/351	missense_variant c.562A>G p.Lys188Glu	THR1	Trihydroxynaphthalene reductase	part of Amino-acid biosynthesis.
		Chromosome 1	761498	C	A
		Chromosome 7	763326	G	A
		Chromosome 7	780300	T	C
CA19LBN	3	Chromosome 1	3858663	T	A	609/955	missense_variant c.1827A>T p.Gln609His		hypothetical protein
		Chromosome 3	217284	A	G	188/351	missense_variant c.562A>G p.Lys188Glu	THR1	Trihydroxynaphthalene reductase	part of Amino-acid biosynthesis.
		Chromosome 4	838745	T	A
CA20LBN	5	Chromosome 1	489563	A	C	15/338	stop_gained c.44T>G p.Leu15*		hypothetical protein
		Chromosome 1	2121941	C	T	165/394	missense_variant c.493G>A p.Asp165Asn		hypothetical protein
		Chromosome 3	217284	A	G	188/351	missense_variant c.562A>G p.Lys188Glu	THR1	Trihydroxynaphthalene reductase	part of Amino-acid biosynthesis.
		Chromosome 1	2334510	C	T
		Chromosome 5	913824	G	C	952/1054	synonymous_variant c.2856C>G p.Gly952Gly		hypothetical protein
CA21LBN	4	Chromosome 3	217284	A	G	188/351	missense_variant c.562A>G p.Lys188Glu	THR1	Trihydroxynaphthalene reductase	part of Amino-acid biosynthesis.
		Chromosome 5	913824	G	C	952/1054	synonymous_variant c.2856C>G p.Gly952Gly		hypothetical protein
		Chromosome 1	912241	T	C
		Chromosome 5	842751	G	A
CA22LBN	4	Chromosome 1	3858663	T	A	609/955	missense_variant c.1827A>T p.Gln609His		hypothetical protein
		Chromosome 3	217284	A	G	188/351	missense_variant c.562A>G p.Lys188Glu	THR1	Trihydroxynaphthalene reductase	part of Amino-acid biosynthesis.
		Chromosome 4	838745	T	A
		Chromosome 4	1038352	A	T
CA23LBN	3	Chromosome 1	2780389	G	T	247/552	synonymous_variant c.741C>A p.Ile247Ile		hypothetical protein
		Chromosome 3	217284	A	G	188/351	missense_variant c.562A>G p.Lys188Glu	THR1	Trihydroxynaphthalene reductase	part of Amino-acid biosynthesis.
		Chromosome 4	686674	C	T	3/452	stop_gained c.9G>A p.Trp3*	PGA4	1\3-beta-glucanosyltransferase	Involved in cell wall biosynthesis and morphogenesis
CA24LBN	6	Chromosome 3	217284	A	G	188/351	missense_variant c.562A>G p.Lys188Glu	THR1	Trihydroxynaphthalene reductase	part of Amino-acid biosynthesis.
		Chromosome 4	1282175	G	A	203/425	synonymous_variant c.609C>T p.His203His	RNR2	Ribonucleotide-diphosphate reductase (RNR), small subunit	Provides the precursors necessary for DNA synthesis
		Chromosome 5	481410	C	T	8/422	synonymous_variant c.24G>A p.Leu8Leu		hypothetical protein
		Chromosome 2	1065009	G	A
		Chromosome 4	288972	T	C
		Chromosome 7	146	G	A
CA25LBN	4	Chromosome 3	217284	A	G	188/351	missense_variant c.562A>G p.Lys188Glu	THR1	Trihydroxynaphthalene reductase	part of Amino-acid biosynthesis.
		Chromosome 3	1296870	C	T	22/481	missense_variant c.64C>T p.Arg22Cys		hypothetical protein
		Chromosome 4	755060	C	T	3308/3788	synonymous_variant c.9924C>T p.Ile3308Ile		hypothetical protein
		Chromosome 1	2214145	C	A
CA26LBN	3	Chromosome 3	217284	A	G	188/351	missense_variant c.562A>G p.Lys188Glu	THR1	Trihydroxynaphthalene reductase	part of Amino-acid biosynthesis.
		Chromosome 2	909666	C	A
		Chromosome 7	763326	G	A
CA27LBN	5	Chromosome 1	1741971	T	C	1122/2282	synonymous_variant c.3364T>C p.Leu1122Leu		hypothetical protein
		Chromosome 2	275372	G	T	463/507	missense_variant c.1387G>T p.Asp463Tyr		hypothetical protein
		Chromosome 3	217284	A	G	188/351	missense_variant c.562A>G p.Lys188Glu	THR1	Trihydroxynaphthalene reductase	part of Amino-acid biosynthesis.
		Chromosome 3	978771	G	T	895/1162	stop_gained c.2683G>T p.Glu895*		hypothetical protein
		Chromosome 7	780300	T	C
CA28LBN	3	Chromosome 3	217284	A	G	188/351	missense_variant c.562A>G p.Lys188Glu	THR1	Trihydroxynaphthalene reductase	part of Amino-acid biosynthesis.
		Chromosome 5	201025	T	C	214/437	missense_variant c.640A>G p.Thr214Ala		hypothetical protein
		Chromosome 6	474214	C	T	180/662	synonymous_variant c.540C>T p.Ile180Ile		hypothetical protein
CA29LBN	2	Chromosome 3	217284	A	G	188/351	missense_variant c.562A>G p.Lys188Glu	THR1	Trihydroxynaphthalene reductase	part of Amino-acid biosynthesis.
		Chromosome 5	913824	G	C	952/1054	synonymous_variant c.2856C>G p.Gly952Gly		hypothetical protein
